# Supplementary material for: Theory of Mind and Emotional Awareness in Chronic Somatoform Pain Patients
Source: PLoS One. 2015 Oct 7;10(10):e0140016. doi: 10.1371/journal.pone.0140016 (PMC4596852; doi:10.1371/journal.pone.0140016)
Supplement: S1 File — (CSV) [file pone.0140016.s001.csv]

Participant_No	Group	Date_of_Study_Inclusion	Age	Sex	Education	LEAS_Form	LEAS_Total_Score_Blinded_Rater_MZ	LEAS_Self_Score_Blinded_Rater_MZ	LEAS_Other_Score_Blinded_Rater_MZ	LEAS_Total_Score_UnBlinded_Rater_AH	LEAS_Self_Score_UnBlinded_Rater_AH	LEAS_Other_Score_UnBlinded_Rater_AH	LEAS_Wordcount_Total	LEAS_Wordcount_Self	LEAS_Wordcount_Other	FHAT_intentionality_ToM_Score_Blinded_Rater_MZ	FHAT_intentionality_GD_Score_Blinded_Rater_MZ	FHAT_appropriateness_ToM_Score_Blinded_Rater_MZ	FHAT_appropriateness_GD_Score_Blinded_Rater_MZ	FHAT_intentionality_ToM_Score_UnBlinded_Rater_AH	FHAT_intentionality_GD_Score_UnBlinded_Rater_AH	FHAT_appropriateness_ToM_Score_UnBlinded_Rater_AH	FHAT_appropriateness_GD_Score_UnBlinded_Rater_AH	FHAT_wordcount_all	FHAT_wordcount_ToM	FHAT_wordcount_GD	DSFB_Medication_current	DSFB_Medication_past	DSFB_Pain_Duration	DSFB_Pain_Domains	DSFB_Pain_Type	DSFB_Pain_Intensity_VAS	DSFB_Time_Dependent_Pain	DSFB_SES	DSFB_SES_affective	DSFB_SES_sensory	DSFB_Neuropathy	DSFB_MFHW	DSFB_mPDI	DSFB_Anxiety_HADS_A	DSFB_Depression_HADS_A	DSFB_Quality_of_Life_impairment_QLIP	DSFB_Quality_of_Life_SF_12	DSFB_Physicians_Therapists_Consulted	DSFB_Treatments_Received	DSFB_Surgery	DSFB_Accompanying_Disorders	TAS_26_DIF	TAS_26_DDF
1	Control	11/16/2011	56	female	middle	Form B	31	31	30	29	28	20	226	127	99	16	12	8	12	13	9	8	12	190	135	55																						10	15
2	Control	12/5/2011	58	female	low	Form B	18	18	11	23	14	17	94	55	39	14	12	8	8	8	6	7	8	213	108	105																						15	14
3	Control	12/6/2011	43	female	low	Form B	40	40	34	38	35	30	332	193	139	17	13	9	10	14	9	7	8	456	283	173																						10	9
4	Control	11/30/2011	54	male	low	Form B	25	25	25	26	25	24	35	17	18	13	14	5	10	11	9	4	8	168	104	64																						11	9
5	Control	11/23/2011	39	female	middle	Form A	42	42	35	37	34	30	229	131	98	18	13	11	12	16	10	10	11	297	180	117																						8	9
6	Control	11/24/2011	52	female	middle	Form B	34	34	30	30	28	21	62	42	20	17	12	9	12	16	11	9	10	217	140	77																						8	9
7	Control	11/24/2011	48	male	middle	Form B	27	27	23	28	25	23	81	41	40	14	12	7	10	13	9	6	10	230	114	116																						12	7
8	Control	11/27/2011	47	male	high	Form A	33	33	26	31	26	21	174	99	75	15	10	8	11	14	9	8	12	293	173	120																						9	12
9	Control	12/8/2011	45	female	low	Form A	32	32	32	33	33	16	133	87	46	19	14	11	11	17	9	12	11	464	276	188																						12	15
10	Control	12/21/2011	41	male	middle	Form B	40	36	31	40	36	31	359	163	196	19	13	10	11	15	12	8	11	582	333	249																						8	12
11	Control	12/8/2011	49	female	low	Form A	32	32	28	32	27	27	239	118	121	20	15	10	10	18	13	9	10	425	291	134																						16	17
12	Control	11/24/2011	46	female	middle	Form A	43	43	37	41	37	34	172	95	77	16	12	9	11	14	9	8	11	146	110	36																						10	12
13	Control	11/21/2011	53	female	high	Form B	30	30	27	30	27	24	83	42	41	16	13	4	11	11	9	4	11	38	18	20																						13	15
14	Control	12/8/2011	57	female	low	Form A	24	18	21	24	18	21	91	40	51	14	12	7	9	11	8	5	8	395	246	149																						11	16
15	Control	11/23/2011	39	male	middle	Form B	27	27	21	25	21	23	182	104	78	18	11	8	7	13	12	7	8	266	129	137																						10	10
16	Control	12/6/2011	62	female	low	Form A	28	28	25	28	24	21	74	45	29	17	9	9	8	14	6	8	8	371	214	157																						14	11
17	Control	12/1/2011	35	female	low	Form A	23	23	18	23	19	16	222	152	70	13	12	7	10	10	10	6	10	305	175	130																						11	9
18	Control	12/6/2011	36	female	low	Form B	36	36	33	35	31	28	89	66	23	20	12	9	12	16	10	9	11	183	100	83																						24	15
19	Control	12/7/2011	58	female	low	Form A	34	34	31	32	31	18	225	142	83	15	12	6	7	15	12	6	7																									17	11
20	Control	11/30/2011	54	male	low	Form B	25	25	25	26	26	21	175	93	82	16	12	8	11	14	10	7	11	361	202	159																						19	14
21	Control	11/16/2011	57	female	low	Form A	27	27	26	27	24	20	61	26	35	18	14	6	10	11	12	4	8	125	54	71																						18	17
22	Control	11/16/2011	47	female	high	Form B	36	36	30	34	32	29	313	178	135	14	12	8	12	11	9	7	12	206	141	65																						7	11
23	Control	11/13/2011	48	male	low	Form A	43	35	37	43	35	37	231	125	106	20	14	10	12	18	11	12	11	210	114	96																						7	10
24	Control	11/13/2011	24	female	high	Form A	41	41	36	35	33	29	303	160	143	19	13	8	12	15	9	9	12	271	189	82																						9	8
25	Control	12/3/2011	29	male	middle	Form A	38	38	33	33	30	27	149	72	77	15	11	7	10	15	11	7	10																									12	15
26	Control	11/16/2011	49	female	high	Form A	30	30	28	28	25	20	41	15	26	10	14	5	10	6	7	5	9	119	67	52																						8	11
27	Control	12/5/2011	46	female	low	Form B	44	44	37	42	37	36	444	259	185	20	15	11	9	20	11	10	10	642	383	259																						7	8
28	Control	11/16/2011	48	male	high	Form B	35	35	29	39	35	29	75	39	36	16	11	8	11	14	8	7	9	342	190	152																						18	15
29	Control	12/29/2011	54	female	middle	Form B	34	34	31	34	31	31	183	112	71	14	15	7	7	13	8	5	6	262	137	125																						13	15
30	Control	12/8/2011	41	male	low	Form A	27	27	25	24	23	16	206	124	82	20	12	11	10	19	12	11	9	342	209	133																						21	12
31	Patient	6/7/2011	57	female	low	Form B	28	28	28	30	30	21	77	45	32	11	13	7	9	6	8	4	9	492	238	254	none	Tramae	>5y	more than 2	2	68	yes	31	11	20	20	1,1	36	12	14	9	44,84	4	14	0	0	27	17
32	Patient	8/17/2011	34	male	middle	Form A	27	27	26	28	27	12	27	14	13	15	8	8	9	14	5	8	8	163	109	54	Iboprophen,Tramadol, Macumar	Myaspasmal ,Voltaren Retard	>5y	1	2	40	yes	20	10	10	17	1,3	29	10	15	16	56,54	5	5	1	0	15	15
33	Patient	2/4/2011	61	female	high	Form A	18	18	10	20	14	18	75	50	25	19	13	7	8	18	9	6	7	358	253	105	Jurnista, Thiamazol	Oxycodon	2-5y	2	2	48	no		4		21	1,9	42	6	5	27	76,89	3	7	0	1	17	11
34	Patient	6/6/2011	57	female	low	Form A	17	17	10	17	14	14	111	66	45	10	11	6	10	4	11	3	8	226	165	61	Restex, Trazodon, Cymbalta	not answered	>5y	more than 2	2	72	no	33	10	23	31	1,7	33	15	7	13	53,88	7	12	1	0	27	16
35	Patient	5/3/2011	28	female	high	Form A	49	49	40	42	39	34	169	88	81	15	12	7	12	10	10	4	10	464	299	165	Valoron, Cymbalta, Seroquel	not answered	>5y	more than 2	2	72	no	27	8	19	10	1,6	20	5	8		84,22	5	6	0	0	24	13
36	Patient	3/17/2011	53	female	middle	Form A	40	40	37	37	35	26	182	121	61	13	12	8	11	10	9	6	11	265	128	137	not answered	not answered	>5y	2	4	48	no	22	8	14	22	0	32	16	15	2	50,08	6	12	1	0	25	20
37	Patient	5/3/2011	56	male	middle	Form A	31	31	30	28	26	17	61	30	31	18	11	10	11	15	6	8	9	375	229	146	Cipralex, ASS ,Voltaren	not answered	>5y	2	4	60	yes	27	12	15	10	,9	35	8	12	7	59,05	6	8	1	1	20	14
38	Patient	6/8/2011	46	male	middle	Form A	22	22	21	20	18	10	60	21	39	17	11	10	10	14	8	6	9	127	65	62	Tilidin, Cymbalta, Lyrica, Nordtrilen, Ibuprofen	not answered	2-5y	1	1	88	yes	20	9	11	19	,7	42	13	20	1	46,62	8	12	0	0	25	18
39	Patient	2/7/2011	39	female	middle	Form A	39	39	33	32	28	27	233	155	78	18	14	7	11	13	12	6	10	362	199	163	L-Thyroxin ,Voltaren	Ibutad	1-2y	more than 2	2	60	yes	21	7	14	20	1	13	10	10	11	62,69	5	5	1	4	21	19
40	Patient	3/17/2011	37	female	low	Form A	39	39	34	34	31	31	102	54	48	16	12	10	12	14	9	8	11	247	164	83	Targin, Citalopram, Ceterizin ,Doxepin, Seroquel	not answered	2-5y	2	2	72	yes	20	7	13	24	,1	28	12	14	10	57,13	7	14	1	2	19	19
41	Patient	1/19/2011	48	male	high	Form B	31	31	24	30	25	21	296	132	164	19	13	9	10	17	9	8	11	1337	713	624	Lyrica ,Cymbalta, Abilify ,Litium ,Seroquel	not answered	2-5y	2	1	36	no	21	12	9	0	1,3	40	8	11	24	95,07	12	10	0	0	15	9
42	Patient	1/25/2011	46	female	middle	Form A	25	25	14	20	12	12	143	94	49	15	12	7	7	10	5	7	9	148	102	46	not answered	not answered																				20	11
43	Patient	2/25/2011	48	female	low	Form B	25	25	23	20	19	16	121	64	57	14	11	6	10	8	10	4	9	149	80	69	L-Thyroxin ,Eprosartan ,Trevilor ,Tavor ,Gabapentin	Sifrol ,Lyrica	1-2y	more than 2	4	72	yes	25	8	17	10	,7	30	10	14	11	60,01	4	7	1	5	18	14
44	Patient	8/3/2011	42	male	middle	Form B	31	31	29	31	25	22	311	206	105	16	17	7	11	14	14	5	9	690	411	279	Ibuprofen	not answered	>5y	2	2	60	yes	22	8	14	18	1,6	29	11	11	22	63,46	6	9	1	0	21	16
45	Patient	11/23/2011	63	male	high	Form A	29	29	17	28	22	27	219	129	90	14	14	9	12	16	14	9	11	325	167	158	Cymbalta ,Valoron,Pantomazol	not answered	1-2y	1	2	60	yes	11	2	9	10	,6	40	9	14	12	59,5	6	5	1	3	18	12
46	Patient	8/29/2011	48	male	low	Form A	28	28	19	26	19	18	244	126	118	16	15	9	12	16	12	8	11	675	310	365	Venlafaxin	not answered	2-5y	more than 2	2	80	no	36	12	24	26	0	47	18	21	4	54,47	4	2	1	2	32	23
47	Patient	6/8/2011	56	female	middle	Form A	32	32	22	29	19	17	186	107	79	15	13	6	8	8	6	4	7	100	57	43	not answered	not answered	>5y	more than 2		80	no					1,4	30	17	2	7	80,24	6	7	0	9	22	16
48	Patient	7/8/2011	47	female	low	Form A	26	26	16	26	26	16	538	355	183	16	12	7	11	13	8	8	10	704	472	232	Cymbalta, Pantoprazol, Seroquel, Zolpidem, Ibuprofen ,Tramadol	not answered	>5y	2	1	92	yes	26	10	16	27	,9	39	14	16	8	50,5	6	11	1	3	27	17
49	Patient	4/6/2011	42	female	low	Form A	21	21	21	23	23	8	91	47	44	14	11	7	9	11	9	4	9	114	73	41	Ortatane, Trevilor, Risperdal	Oxycodon ,Tramal ,Novalgin ,Katadolon	2-5y	more than 2		60	yes	28	10	18	20	,6	42	12	20	2	47,42	6	7	0		10	9
50	Patient	7/19/2011	52	female	middle	Form A	24	24	12	21	13	14	157	97	60	18	14	11	12	18	14	11	12	428	276	152	Symbicoit ,Rhinivict nasal ,Elontril ,Sertralin ,Methylphenidat ,Ibuprofen ,Pantozol	not answered	0.5-1y	more than 2	2	52	yes	11	3	8	13	,9	32	8	8	18	73,15	4	8	1	2	21	15
51	Patient	4/6/2011	57	female	high	Form A	35	35	35	32	32	23	139	93	46	12	12	8	10	8	10	4	11	193	123	70	not answered	not answered	>5y	1	3	72	yes	14	5	9	20	,1	42	20	19	2	40,49	5	1	0	1	16	11
52	Patient	8/3/2011	46	male	low	Form B	23	23	15	20	20	14	127	66	61	7	12	6	10	4	9	4	9	92	50	42	Mirtrazapin ,Venlafaxin ,Ibu Hexal ,Valdoxan	not answered	1-2y	more than 2	2	60	no	22	10	12	21	,4	39	13	15	1	47,03	5	4	1	1	30	19
53	Patient	7/5/2011	53	male	low	Form A	28	28	24	28	23	26	123	95	28	19	16	10	11	18	11	9	11	246	171	75	Diclac ,Ibuprofen ,Beta Blocker	not answered	>5y	more than 2	2	72	no	20	5	15	13	1,1	33	13	9	4	53,89	8	10	1	4	24	16
54	Patient	1/31/2011	54	female	high	Form A	38	38	33	33	31	28	307	144	163	16	12	8	11	12	7	7	8	253	170	83	Cymbalta, L-Thyroxin, Jurnista	Cilidin	>5y	more than 2	2	88	no	24	9	15	16	,9	32	2	14	3	66,82	4	8	1	1	7	9
55	Patient	11/30/2011	62	female	low	Form B	33	33	29	32	27	26	84	42	42	14	12	8	11	12	9	6	11	119	64	55	Mirtrazapin ,Cymbalta ,Tolperison ,Tavor	Medacalm ,Effetrum	0.5-1y	2	3	72	yes	15	10	5	9	0	39	14	15	17	54,44	1	4	1	3	19	14
56	Patient	8/3/2011	48	male	low	Form B	30	30	30	31	31	23	206	101	105	13	8	7	10	10	5	5	7	203	121	82	Lyrica ,Opipramol	not answered	>5y	more than 2	4	80	yes	14	5	9	10	0	28	9	9	4	50,84	3	4	1	4	18	22
57	Patient	8/18/2011	56	female	low	Form A	23	23	20	23	20	15	131	70	61	11	8	8	8	6	4	6	7	176	87	89	none	not answered	1-2y	2	2	60	no	28	10	18	24	0	38	16	20	3	46,37	1	6	1	2	23	20
58	Patient	3/30/2011	61	female	low	Form A	26	26	20	25	21	22	143	80	63	17	11	8	9	11	10	7	9	378	234	144	Cipralex ,Pantoprazol ,Simvahexal ,Macumar ,Ibuhexal ,Maaloxan ,Trevilor	Thomapyrin ,Tillidin ,Acoxia ,Ibuprofen ,Cequilliprin ,Diclofenac	>5y	more than 2	4	60	no	29	11	18	22	,6	27	14	11	8	57,7	7	11	1	6	24	19
59	Patient	3/29/2011	50	female	low	Form A	21	21	12	22	13	21	198	94	104	14	12	7	10	9	8	4	9	138	97	41	Durogesik ,Opripramol ,Cymbalta ,Valdoxan ,Zypiklon	Amineurin ,Seroquel ,Voltaren ,Zolpidem ,Thetrazepam ,Saroten	>5y	more than 2	2	80	yes	17	9	8	15	0	45	14	14	16	56,13	4	9	1	1	25	20
60	Patient	6/7/2011	58	female	low	Form A	29	29	25	31	26	24	306	158	148	15	13	8	10	7	7	5	6	146	94	52	Ramigamma ,Targin, Lyrica	not answered	1-2y	more than 2	2	48	yes	29	12	17	18	2,1	23	9	8	20	59,62	2	8	1	0	23	13
[truncated: 3 more columns]
